# Supplementary material for: Dimerization of the β-Hairpin Membrane-Active Cationic Antimicrobial Peptide Capitellacin from Marine Polychaeta: An NMR Structural and Thermodynamic Study
Source: Biomolecules. 2024 Mar 11;14(3):332. doi: 10.3390/biom14030332 (PMC10968102; doi:10.3390/biom14030332)
Supplement: Supplementary file 1 [file biomolecules-14-00332-s001.zip]

Archive with 1 entries (1 files):
- biomolecules-2854097-supplementary.pdf
